# Supplementary material for: Biochip-Based Identification of Mycobacterial Species in Russia
Source: Int J Mol Sci. 2024 Dec 8;25(23):13200. doi: 10.3390/ijms252313200 (PMC11642025; doi:10.3390/ijms252313200)
Supplement: Supplementary file 1 [file ijms-25-13200-s001.zip]

Archive with 1 entries (1 files):
- ijms-3330839-supplementary.pdf
